# Supplementary material for: Tamarillo Polyphenols Encapsulated-Cubosome: Formation, Characterization, Stability during Digestion and Application in Yoghurt
Source: Antioxidants (Basel). 2022 Mar 8;11(3):520. doi: 10.3390/antiox11030520 (PMC8944466; doi:10.3390/antiox11030520)
Supplement: Supplementary file 1 [file antioxidants-11-00520-s001.zip]

Archive with 1 entries (1 files):
- antioxidants-1609098-supplementary.pdf
